# Supplementary material for: Geospatial Metabolomics Unravel Regional Disparities in Sedative Compounds and Volatile Profiles of Ziziphi Spinosae Semen Across Chinese Production Areas
Source: Plants (Basel). 2025 Sep 2;14(17):2739. doi: 10.3390/plants14172739 (PMC12430372; doi:10.3390/plants14172739)
Supplement: Supplementary file 1 [file plants-14-02739-s001.zip]

Archive with 1 entries (1 files):
- plants-3808157-supplementary.pdf
